# Supplementary material for: Author Correction: Microglia-synapse engulfment via PtdSer-TREM2 ameliorates neuronal hyperactivity in Alzheimer’s disease models
Source: EMBO J. 2024 Jul 31;43(17):3807–11. doi: 10.1038/s44318-024-00159-5 (PMC11377753; doi:10.1038/s44318-024-00159-5)
Supplement: Supplementary file 2 — Figure 1D source data [file 44318_2024_159_MOESM2_ESM.xlsx]

## Sheet: Figure 1D Original
Individual ROIs	Ctrl-SN	oAβ-SN		Experimental replicate average (n)	Ctrl-SN	oAβ-SN
	0.266513	0.733487			0.233838	0.766162
	0.233349	0.766651			0.268594	0.731406
	0.232184	0.767816			0.289604	0.710396
	0.25053	0.74947			0.317226	0.682774
	0.186613	0.813387
	0.243655	0.756345
	0.275243	0.724757
	0.312088	0.687912
	0.212418	0.787582
	0.299565	0.700435
	0.235156	0.764844
	0.333997	0.666003
	0.26819	0.73181
	0.321298	0.678702
	0.289379	0.710621
	0.321298	0.678702
	0.347024	0.652976
	0.293081	0.706919
	0.264104	0.735896
	0.360626	0.639374
	**These values originate from Figure 1C

## Sheet: Figure 1D Corrected
Individual ROIs	Ctrl-SN	oAβ-SN		Experimental replicate average (n)	Ctrl-SN	oAβ-SN
	0.266513	0.733487			0.233838	0.766162
	0.233349	0.766651			0.268594	0.731406
	0.232184	0.767816			0.289604	0.710396
	0.25053	0.74947			0.316209	0.683791
	0.186613	0.813387
	0.243655	0.756345
	0.275243	0.724757
	0.312088	0.687912
	0.212418	0.787582
	0.299565	0.700435
	0.235156	0.764844
	0.333997	0.666003
	0.26819	0.73181
	0.321298	0.678702
	0.289379	0.710621
	0.347024	0.652976
	0.293081	0.706919
	0.264104	0.735896
	0.360626	0.639374
