# Supplementary material for: Author Correction: Microglia-synapse engulfment via PtdSer-TREM2 ameliorates neuronal hyperactivity in Alzheimer’s disease models
Source: EMBO J. 2024 Jul 31;43(17):3807–11. doi: 10.1038/s44318-024-00159-5 (PMC11377753; doi:10.1038/s44318-024-00159-5)
Supplement: Supplementary file 3 — Figure 3B source data [file 44318_2024_159_MOESM3_ESM.xlsx]

## Sheet: Figure 3B Original
Individual ROIs	Trem2 R47H KI Ctrl SN	Trem2 R47H KI oAβ SN	Trem2 CV Ctrl SN	Trem2 CV oAβ SN		Experimental replicate average (n)	Trem2 R47H KI Ctrl SN	Trem2 R47H KI oAβ SN	Trem2 CV Ctrl SN	Trem2 CV oAβ SN
	2.298	24.6	21.79	60.75			2.27625	15.7003	22.3043	75.9643
	0.9203	20.22	33.66	123.1			16.655	8.75221	23.3067	52.5733
	1.536	14.81	21.71	90.53			10.2495	15.6623	15.7871	39.3014
	0.1099	13.1	23.63	67.9
	0.05181	10.34	12.07	73.72
	0.2016	9.965	28.67	55.33
	0.1224	12.87	14.6	60.42
	9.786	17.89	39.41	42.1
	0.3124	14.14	13.95	41.96
	5.012	28.57	21.67	50.83
	8.116	23.14	17.54	59.26
	0.928	9.85	31.38	70.53
	0.1969	4.609	15.89	50.76
	1.061	6.289	12.5	33.65		**These values originate from Figure 1C
	2.22	7.571	16.81	45.17
	16.01	8.222	12.5	33.65
	38.33	13.09	19.1	35.68
	15.19	2.326	13.84	34.14
	20.38	2.51	14.56	55.49
	2.248	0.7177	21.2	37.33
	27.14	4.261
	21.52	28.26
	8.196	12.31
	37.81	3.302
	12.89	12.6
	13.52	12.32
	35.81	4.913
	10.67	18.28
	5.37	18.54
	4.337	3.462
	3.814	9.395
	7.822	19.37
	3.636	16.57
	16.77	23.04
	7.657	17.39
	14.51	18.71
	10.77	16.44
	2.37	18.33
	9.707	19.17

## Sheet: Figure 3B Corrected
Individual ROIs	Trem2 R47H KI Ctrl SN	Trem2 R47H KI oAβ SN	Trem2 CV Ctrl SN	Trem2 CV oAβ SN		Experimental replicate average (n)	Trem2 R47H KI Ctrl SN	Trem2 R47H KI oAβ SN	Trem2 CV Ctrl SN	Trem2 CV oAβ SN
	2.298	24.6	21.79	60.75			2.27625	15.7003	22.572	83.2
	0.9203	20.22	33.66	123.1			16.655	8.75221	23.66	50.128
	1.536	14.81	21.71	90.53			10.2495	15.6623	18.824	51.874
	0.1099	13.1	23.63	67.9					17.175	40.66
	0.05181	10.34	12.07	73.72
	0.2016	9.965	28.67	55.33
	0.1224	12.87	14.6	60.42
	9.786	17.89	39.41	42.1
	0.3124	14.14	13.95	41.96
	5.012	28.57	21.67	50.83
	8.116	23.14	17.54	59.26
	0.928	9.85	31.38	70.53
	0.1969	4.609	15.89	50.76
	1.061	6.289	12.5	33.65
	2.22	7.571	16.81	45.17
	16.01	8.222	19.1	35.68
	38.33	13.09	13.84	34.14
	15.19	2.326	14.56	55.49
	20.38	2.51	21.2	37.33
	2.248	0.7177
	27.14	4.261
	21.52	28.26
	8.196	12.31
	37.81	3.302
	12.89	12.6
	13.52	12.32
	35.81	4.913
	10.67	18.28
	5.37	18.54
	4.337	3.462
	3.814	9.395
	7.822	19.37
	3.636	16.57
	16.77	23.04
	7.657	17.39
	14.51	18.71
	10.77	16.44
	2.37	18.33
	9.707	19.17
