# Supplementary material for: Author Correction: Microglia-synapse engulfment via PtdSer-TREM2 ameliorates neuronal hyperactivity in Alzheimer’s disease models
Source: EMBO J. 2024 Jul 31;43(17):3807–11. doi: 10.1038/s44318-024-00159-5 (PMC11377753; doi:10.1038/s44318-024-00159-5)
Supplement: Supplementary file 4 — Figure 4E source data [file 44318_2024_159_MOESM4_ESM.xlsx]

## Sheet: RawData Bassoon Fig4E
	None of the "duplicated values" are actually replicated					Hilighted the "duplicated values"
	Individual ROIs	RAW DENSITY				Individual ROIs	Normalized to WT	Normalized to WT	Normalized to WT
	WT; Trem2CV	NL-F; Trem2CV	WT; Trem2R47H	NL-F; Trem2R47H		WT; Trem2CV	NL-F; Trem2CV	WT; Trem2R47H	NL-F; Trem2R47H
	3.60286	2.59105	3.1542	1.99052		1.12791	0.811155	0.987456	0.623153
	3.42058	2.3497	3.18778	1.86066		1.07085	0.735597	0.997967	0.582499
	3.34092	2.31533	3.24938	1.7289		1.04591	0.724839	1.01725	0.541249
	3.09877	2.75559	2.94959	2.19022		0.970104	0.862667	0.923401	0.685672
	2.8191	2.85536	3.07011	2.22253		0.882548	0.893902	0.96113	0.695786
	2.99536	2.61116	2.99979	2.26877		0.937729	0.817451	0.939117	0.710263
	3.13488	2.67942	3.00787	2.27542		0.981408	0.83882	0.941646	0.712345
	3.20441	2.821	3.09513	2.75575		1.00317	0.883143	0.968963	0.862717
	3.22468	3.02941	2.97382	2.7008		1.00952	0.948388	0.930986	0.845513
	3.06124		3.03796	2.62526		0.958354		0.951066	0.821864
	2.92109		2.95466	2.56587		0.914477		0.924987	0.803272
	2.83874		3.03844	2.44567		0.888696		0.951214	0.765642
	3.59478		3.06346	2.58566		1.12538		0.959048	0.809469
	3.58908		3.18873	2.40766		1.1236		0.998264	0.753743
	3.66082		3.15918	2.55985		1.14606		0.989014	0.801388
	3.03701	2.72059		2.39737		0.950768	0.85171		0.75052
	3.46209	3.13886	3.31305			1.08384	0.982652	1.03718
	3.23465	2.82163		2.90129		1.01264	0.883341		0.908279
	3.18176	3.18936	3.12411	2.70365		0.996083	0.998463	0.978036	0.846405
	3.35105	3.26395	3.12047	2.53768		1.04908	1.02181	0.976896	0.794447
	3.0169	2.9648	3.17115	3.07565		0.944472	0.92816	0.992761	0.962865
	2.91459		3.09196	2.7141		0.912444		0.967972	0.849677
	2.96416		3.17637	2.75971		0.927962		0.994397	0.863956
	2.99299		3.19934	2.62193		0.936985		1.00159	0.820823
AVERAGE	3.19427	2.80715	3.10575	2.47369
